# Supplementary material for: Validating an Instrument for Measuring Newly Graduated Nurses’ Adaptation
Source: Int J Environ Res Public Health. 2023 Feb 6;20(4):2860. doi: 10.3390/ijerph20042860 (PMC9957435; doi:10.3390/ijerph20042860)
Supplement: Supplementary file 1 [file ijerph-20-02860-s001.zip]

Archive with 1 entries (1 files):
- ijerph-2189122-supplementary.pdf
